# Supplementary material for: Risk assessment of drug-associated miscarriage using XGBoost and SHAP explainability: a real-world pharmacovigilance analysis based on the FAERS database
Source: Front Pharmacol. 2026 Feb 23;17:1687391. doi: 10.3389/fphar.2026.1687391 (PMC12968268; doi:10.3389/fphar.2026.1687391)
Supplement: Supplementary file 1 [file Table1.xlsx]

## Sheet: Table S1
Table S1 Detailed calculation formulas and thresholds for four algorithms
Method	Formula	Threshold
ROR	𝑅𝑂𝑅=(𝑎/𝑐)(𝑏/𝑑)=𝑎𝑑𝑏𝑐	a > 3 and 95% CI (lower limit) > 1
	𝑆𝐸(𝑙𝑛𝑅𝑂𝑅)=√(1𝑎+1𝑏+1𝑐+1𝑑)
	95%𝐶𝐼=𝑒𝑙𝑛(𝑅𝑂𝑅)±1.96√(1𝑎+1𝑏+1𝑐+1𝑑)
PRR	𝑃𝑅𝑅=𝑎/(𝑎+𝑏)𝑐/(𝑐+𝑑)	a > 3, PRR>2 and χ2 > 4
	𝑥2=(|𝑎𝑏−𝑐𝑑|−𝑁2)2×𝑁(𝑎+𝑏)(𝑐+𝑑)(𝑎+𝑐)(𝑏+𝑑)
BCPNN	𝐼𝐶=𝑙𝑜𝑔2 𝑎(𝑎+𝑏+𝑐+𝑑)(𝑎+𝑏)(𝑎+𝑐)	IC025 > 0
	𝛾=𝛾𝑖𝑗(𝑁+𝛼)(𝑁+𝛽)(𝑎+𝑏+𝛼𝑖)(𝑎+𝑐+𝛽𝑗)
	𝐸(𝐼𝐶)=𝑙𝑜𝑔2(𝑎+𝛾𝑖𝑗)(𝑁+𝛼)(𝑁+𝛽)(𝑁+𝛾)(𝑎+𝑏+𝛼𝑖)(𝑎+𝑐+𝛽𝑗)
	𝑆𝐷=√𝑉(𝐼𝐶)
	𝐼𝐶025=𝐸(𝐼𝐶)−2𝑆𝐷
MGPS	𝐸𝐵𝐺𝑀=𝑎/(𝑎+𝑏+𝑐+𝑑)(𝑎+𝑐)(𝑎+𝑏)	EBGM05 > 2
	95%𝐶𝐼=𝑒𝑙𝑛(𝐸𝐵𝐺𝑀)±1.96√(1𝑎+1𝑏+1𝑐+1𝑑)

## Sheet: Table S2
Table S2 Probability density formulas based on the Weibull distribution
Probability Density Function	Formula	x
f(x)	(α/β)*(x/β)^(α-1)*exp[-(x/β)^α]	x >= 0
	0	x < 0

## Sheet: Table S3
Table S3 Results of disproportionality analysis of all ADE signals based on Drugs (Top 50)
DRUG	a	b	c	d	ROR(95%Cl)	PRR( χ2)	EBGM(EBGM05)	IC(IC025)
ADALIMUMAB	2011	385886	34378	9354774	1.42 ( 1.36 - 1.48 )	1.42 ( 232.99 )	1.39 ( 1.34 )	0.48 ( 0.41 )
LEVETIRACETAM	1605	23223	34784	9717437	19.31 ( 18.34 - 20.33 )	18.12 ( 24915.17 )	17.37 ( 16.63 )	4.12 ( 4.04 )
LEVONORGESTREL	1432	185545	34957	9555115	2.11 ( 2 - 2.22 )	2.1 ( 796.75 )	2.06 ( 1.97 )	1.04 ( 0.96 )
NATALIZUMAB	1239	126084	35150	9614576	2.69 ( 2.54 - 2.85 )	2.67 ( 1256.32 )	2.61 ( 2.49 )	1.39 ( 1.3 )
INTERFERON BETA-1A	1114	118922	35275	9621738	2.56 ( 2.41 - 2.71 )	2.54 ( 1012.69 )	2.49 ( 2.37 )	1.32 ( 1.23 )
ETONOGESTREL	1012	49626	35377	9691034	5.59 ( 5.24 - 5.95 )	5.49 ( 3630.75 )	5.37 ( 5.09 )	2.42 ( 2.33 )
INFLIXIMAB	669	76109	35720	9664551	2.38 ( 2.2 - 2.57 )	2.37 ( 519.98 )	2.34 ( 2.2 )	1.23 ( 1.11 )
ISOTRETINOIN	638	27727	35751	9712933	6.25 ( 5.78 - 6.77 )	6.13 ( 2703.08 )	6.04 ( 5.66 )	2.6 ( 2.48 )
CERTOLIZUMAB PEGOL	632	59547	35757	9681113	2.87 ( 2.66 - 3.11 )	2.85 ( 750.69 )	2.82 ( 2.64 )	1.5 ( 1.38 )
FUMARIC ACID	553	79477	35836	9661183	1.88 ( 1.72 - 2.04 )	1.87 ( 221.17 )	1.86 ( 1.73 )	0.89 ( 0.77 )
EMTRICITABINE;TENOFOVIR DISOPROXIL	537	5504	35852	9735156	26.49 ( 24.23 - 28.96 )	24.23 ( 11825.37 )	23.88 ( 22.17 )	4.58 ( 4.45 )
CIPROFLOXACIN	487	19565	35902	9721095	6.74 ( 6.16 - 7.38 )	6.6 ( 2291.73 )	6.53 ( 6.05 )	2.71 ( 2.57 )
LAMOTRIGINE	467	28027	35922	9712633	4.51 ( 4.11 - 4.94 )	4.45 ( 1236.69 )	4.4 ( 4.08 )	2.14 ( 2 )
ARIPIPRAZOLE	406	30904	35983	9709756	3.55 ( 3.21 - 3.91 )	3.51 ( 724.05 )	3.48 ( 3.21 )	1.8 ( 1.66 )
ENOXAPARIN	406	7951	35983	9732709	13.81 ( 12.49 - 15.27 )	13.19 ( 4539.42 )	13.05 ( 12 )	3.71 ( 3.56 )
FINGOLIMOD	381	60575	36008	9680085	1.69 ( 1.53 - 1.87 )	1.69 ( 105.76 )	1.68 ( 1.54 )	0.75 ( 0.6 )
CARBAMAZEPINE	341	10090	36048	9730570	9.12 ( 8.19 - 10.17 )	8.86 ( 2363.29 )	8.78 ( 8.02 )	3.13 ( 2.98 )
METRONIDAZOLE	333	9796	36056	9730864	9.17 ( 8.22 - 10.24 )	8.91 ( 2324.19 )	8.83 ( 8.06 )	3.14 ( 2.98 )
INTRAUTERINE CONTRACEPTIVE DEVICE	320	37678	36069	9702982	2.28 ( 2.05 - 2.55 )	2.27 ( 227.21 )	2.26 ( 2.06 )	1.18 ( 1.02 )
LEVOTHYROXINE	317	39204	36072	9701456	2.17 ( 1.95 - 2.43 )	2.17 ( 197.79 )	2.16 ( 1.96 )	1.11 ( 0.94 )
VEDOLIZUMAB	315	30823	36074	9709837	2.75 ( 2.46 - 3.08 )	2.73 ( 344.45 )	2.72 ( 2.48 )	1.44 ( 1.28 )
ETHINYLESTRADIOL;ETONOGESTREL	310	16935	36079	9723725	4.93 ( 4.41 - 5.52 )	4.86 ( 946.63 )	4.83 ( 4.39 )	2.27 ( 2.11 )
CLARITHROMYCIN	305	8979	36084	9731681	9.16 ( 8.17 - 10.27 )	8.89 ( 2126.65 )	8.83 ( 8.02 )	3.14 ( 2.97 )
VALPROIC ACID	305	14156	36084	9726504	5.81 ( 5.18 - 6.51 )	5.71 ( 1178.32 )	5.67 ( 5.15 )	2.5 ( 2.34 )
OMALIZUMAB	288	36902	36101	9703758	2.1 ( 1.87 - 2.36 )	2.09 ( 162.87 )	2.08 ( 1.89 )	1.06 ( 0.89 )
RITONAVIR	284	1731	36105	9738929	44.26 ( 39.02 - 50.19 )	38.16 ( 10234.42 )	37.87 ( 34.08 )	5.24 ( 5.06 )
AMOXICILLIN	283	12166	36106	9728494	6.27 ( 5.57 - 7.05 )	6.15 ( 1214.92 )	6.11 ( 5.53 )	2.61 ( 2.44 )
AZITHROMYCIN	267	12546	36122	9728114	5.73 ( 5.07 - 6.47 )	5.63 ( 1013.68 )	5.6 ( 5.06 )	2.49 ( 2.31 )
TOPIRAMATE	256	13454	36133	9727206	5.12 ( 4.52 - 5.8 )	5.05 ( 827.6 )	5.02 ( 4.52 )	2.33 ( 2.14 )
MYCOPHENOLIC ACID	246	25256	36143	9715404	2.62 ( 2.31 - 2.97 )	2.6 ( 242.02 )	2.59 ( 2.33 )	1.37 ( 1.19 )
GLATIRAMER	241	38605	36148	9702055	1.68 ( 1.48 - 1.9 )	1.67 ( 64.8 )	1.67 ( 1.5 )	0.74 ( 0.55 )
BUPRENORPHINE	226	27440	36163	9713220	2.21 ( 1.94 - 2.52 )	2.2 ( 147.97 )	2.19 ( 1.97 )	1.13 ( 0.94 )
TACROLIMUS	223	23057	36166	9717603	2.6 ( 2.28 - 2.97 )	2.58 ( 215.9 )	2.57 ( 2.3 )	1.36 ( 1.17 )
PROGESTERONE	220	2076	36169	9738584	28.53 ( 24.82 - 32.8 )	25.9 ( 5253.17 )	25.74 ( 22.91 )	4.69 ( 4.48 )
BUPRENORPHINE;NALOXONE	208	8045	36181	9732615	6.95 ( 6.06 - 7.98 )	6.8 ( 1027.89 )	6.77 ( 6.03 )	2.76 ( 2.56 )
TENOFOVIR DISOPROXIL	202	5799	36187	9734861	9.37 ( 8.14 - 10.79 )	9.09 ( 1451.53 )	9.04 ( 8.04 )	3.18 ( 2.97 )
LAMIVUDINE;ZIDOVUDINE	197	1112	36192	9739548	47.67 ( 40.96 - 55.49 )	40.65 ( 7606.01 )	40.44 ( 35.61 )	5.34 ( 5.12 )
LOPINAVIR;RITONAVIR	195	1891	36194	9738769	27.75 ( 23.93 - 32.17 )	25.25 ( 4533.3 )	25.12 ( 22.2 )	4.65 ( 4.43 )
FLUCONAZOLE	182	4783	36207	9735877	10.23 ( 8.82 - 11.87 )	9.89 ( 1453.13 )	9.85 ( 8.7 )	3.3 ( 3.08 )
MEDROXYPROGESTERONE	177	18991	36212	9721669	2.5 ( 2.16 - 2.9 )	2.49 ( 157.38 )	2.48 ( 2.19 )	1.31 ( 1.09 )
METFORMIN	177	32900	36212	9707760	1.44 ( 1.24 - 1.67 )	1.44 ( 23.76 )	1.44 ( 1.27 )	0.52 ( 0.31 )
ULIPRISTAL	164	515	36225	9740145	85.62 ( 71.8 - 102.11 )	65.18 ( 10356.58 )	64.9 ( 56.01 )	6.02 ( 5.77 )
ATAZANAVIR	159	1179	36230	9739481	36.25 ( 30.71 - 42.8 )	32.06 ( 4782.06 )	31.93 ( 27.79 )	5 ( 4.75 )
IMATINIB	152	23753	36237	9716907	1.72 ( 1.46 - 2.01 )	1.71 ( 44.93 )	1.71 ( 1.49 )	0.77 ( 0.54 )
FLUOXETINE	134	14244	36255	9726416	2.52 ( 2.13 - 2.99 )	2.51 ( 121.69 )	2.5 ( 2.17 )	1.32 ( 1.07 )
LACOSAMIDE	132	6998	36257	9733662	5.06 ( 4.26 - 6.02 )	4.99 ( 421 )	4.97 ( 4.31 )	2.31 ( 2.06 )
INSULIN HUMAN	127	15256	36262	9725404	2.23 ( 1.87 - 2.66 )	2.22 ( 85.42 )	2.22 ( 1.92 )	1.15 ( 0.89 )
ACETYLSALICYLIC ACID	126	17286	36263	9723374	1.95 ( 1.64 - 2.33 )	1.95 ( 58.1 )	1.94 ( 1.68 )	0.96 ( 0.7 )
DOLUTEGRAVIR	126	1016	36263	9739644	33.31 ( 27.67 - 40.09 )	29.74 ( 3500.88 )	29.64 ( 25.38 )	4.89 ( 4.62 )
CETIRIZINE	125	14938	36264	9725722	2.24 ( 1.88 - 2.68 )	2.23 ( 85.22 )	2.23 ( 1.92 )	1.16 ( 0.9 )

## Sheet: Table S4
Table S4 XGBoost Feature Importance With Benjamini-Hochberg FDR Correction
Drug	Gain	raw_p	bh_q	significance
LEVONORGESTREL	0.139041	1.5056e-279	1.2647e-277	Significant (q<0.05)
ETONOGESTREL	0.078679	5.3188e-153	8.93559e-152	Significant (q<0.05)
EMTRICITABINE;TENOFOVIR DISOPROXIL	0.0526028	1.35198e-210	3.78553e-209	Significant (q<0.05)
ENOXAPARIN	0.0487266	6.49409e-160	1.36376e-158	Significant (q<0.05)
ULIPRISTAL	0.0427127	1.15155e-259	4.83651e-258	Significant (q<0.05)
INFLIXIMAB	0.0420697	2.4716e-39	1.29759e-38	Significant (q<0.05)
FINGOLIMOD	0.0361452	2.66577e-47	2.23925e-46	Significant (q<0.05)
CERTOLIZUMAB PEGOL	0.0354935	6.39018e-51	5.96417e-50	Significant (q<0.05)
INTERFERON BETA-1A	0.0338955	5.08373e-40	2.84689e-39	Significant (q<0.05)
TACROLIMUS	0.0312245	1.20558e-57	1.26585e-56	Significant (q<0.05)
INTRAUTERINE CONTRACEPTIVE DEVICE	0.0288057	4.26334e-24	1.37739e-23	Significant (q<0.05)
ADALIMUMAB	0.0285308	4.68563e-17	1.45775e-16	Significant (q<0.05)
ETHINYLESTRADIOL;ETONOGESTREL	0.025738	2.44783e-33	1.0822e-32	Significant (q<0.05)
VEDOLIZUMAB	0.0241358	9.67325e-62	1.16079e-60	Significant (q<0.05)
MYCOPHENOLIC ACID	0.0214319	4.33111e-27	1.5818e-26	Significant (q<0.05)
NATALIZUMAB	0.0208212	5.15658e-45	3.33195e-44	Significant (q<0.05)
ISOTRETINOIN	0.0169852	1.85451e-27	7.08084e-27	Significant (q<0.05)
FUMARIC ACID	0.0161767	1.52373e-26	5.33307e-26	Significant (q<0.05)
PROGESTERONE	0.0153856	5.07933e-73	7.11106e-72	Significant (q<0.05)
ARIPIPRAZOLE	0.0150841	4.42367e-09	1.12173e-08	Significant (q<0.05)
QUETIAPINE	0.0131514	7.26312e-08	1.69473e-07	Significant (q<0.05)
MEDROXYPROGESTERONE	0.0131145	1.191e-11	3.22723e-11	Significant (q<0.05)
TOPIRAMATE	0.0123023	7.62254e-06	1.48905e-05	Significant (q<0.05)
BUPROPION	0.0122158	1.76321e-09	4.62842e-09	Significant (q<0.05)
OCRELIZUMAB	0.0118482	1.65464e-07	3.75647e-07	Significant (q<0.05)
PEGINTERFERON BETA-1A	0.0118076	2.21982e-46	1.69513e-45	Significant (q<0.05)
LEVETIRACETAM	0.0117781	5.89893e-12	1.6517e-11	Significant (q<0.05)
ATAZANAVIR	0.0106611	4.94783e-38	2.44481e-37	Significant (q<0.05)
OMALIZUMAB	0.0104979	2.09512e-12	6.06863e-12	Significant (q<0.05)
ETHINYLESTRADIOL;NORELGESTROMIN	0.0101793	1.94039e-12	5.82116e-12	Significant (q<0.05)
RITONAVIR	0.00914602	2.86888e-32	1.20493e-31	Significant (q<0.05)
DOLUTEGRAVIR	0.00898369	1.41466e-44	8.48794e-44	Significant (q<0.05)
LOPINAVIR;RITONAVIR	0.00896664	2.44434e-37	1.14069e-36	Significant (q<0.05)
LAMOTRIGINE	0.00866401	7.04324e-07	1.51701e-06	Significant (q<0.05)
GLATIRAMER	0.00807971	2.60222e-06	5.20445e-06	Significant (q<0.05)
INSULIN HUMAN	0.0080496	2.22378e-06	4.55603e-06	Significant (q<0.05)
TENOFOVIR DISOPROXIL	0.00728117	5.89777e-28	2.35911e-27	Significant (q<0.05)
DROSPIRENONE;ETHINYLESTRADIOL	0.00680122	0.405141	0.472664	Not significant (q≥0.05)
LEFLUNOMIDE	0.00585037	8.81416e-05	0.000160954	Significant (q<0.05)
OXYBATE SODIUM	0.00542745	0.00667687	0.0103862	Significant (q<0.05)
FLUOXETINE	0.00524656	6.53495e-05	0.000121986	Significant (q<0.05)
METRONIDAZOLE	0.00472447	0.000408921	0.000715612	Significant (q<0.05)
USTEKINUMAB	0.00459954	0.00151047	0.00248783	Significant (q<0.05)
FLUCONAZOLE	0.00425907	5.13204e-08	1.23169e-07	Significant (q<0.05)
PAROXETINE	0.00423089	0.00128495	0.00215871	Significant (q<0.05)
BUPRENORPHINE;NALOXONE	0.00318871	0.00715634	0.0109297	Significant (q<0.05)
INSULIN GLARGINE	0.00313287	0.0371307	0.0503062	Not significant (q≥0.05)
LEVOTHYROXINE	0.00284642	0.847225	0.857433	Not significant (q≥0.05)
DULOXETINE	0.00276732	0.041871	0.0558279	Not significant (q≥0.05)
METFORMIN	0.0026633	0.691933	0.72653	Not significant (q≥0.05)
BUPRENORPHINE	0.0022607	0.00646205	0.0102417	Significant (q<0.05)
SECUKINUMAB	0.00208867	0.0654081	0.0820042	Not significant (q≥0.05)
IMATINIB	0.00205578	0.0611953	0.0778849	Not significant (q≥0.05)
CARBAMAZEPINE	0.0015842	0.503751	0.571826	Not significant (q≥0.05)
ETANERCEPT	0.00155935	0.524914	0.587904	Not significant (q≥0.05)
RISANKIZUMAB	0.00125681	0.00999106	0.0149866	Significant (q<0.05)
TOCILIZUMAB	0.00111086	0.540996	0.597943	Not significant (q≥0.05)
VENLAFAXINE	0.000560212	0.602155	0.648475	Not significant (q≥0.05)
LACOSAMIDE	0.000466902	0.0119021	0.0175399	Significant (q<0.05)
FOLLITROPIN ALFA	0.000315706	4.27822e-46	2.99476e-45	Significant (q<0.05)
OXYCODONE	0.000220269	0.0433095	0.0568437	Not significant (q≥0.05)
IMMUNOGLOBULIN HUMAN NORMAL	0.000156119	0.0840263	0.102293	Not significant (q≥0.05)
AMOXICILLIN	0.00010584	0.809549	0.829294	Not significant (q≥0.05)
IBUPROFEN	5.59051e-05	2.72143e-05	5.19545e-05	Significant (q<0.05)
CIPROFLOXACIN	2.64926e-05	0.00121664	0.00208567	Significant (q<0.05)
LEUPRORELIN	2.5524e-05	0.0180953	0.0257629	Significant (q<0.05)

## Sheet: Table S5
Table S5 Calibration Results
Predicted Probability Bin	Mean Predicted Probability	Mean Observed Probability	Sample Count
(0.3,0.4]	0.36517	0.00168954	402476
(0.4,0.5]	0.450308	0.00452175	27423
(0.5,0.6]	0.565867	0.00653573	30601
(0.6,0.7]	0.65532	0.00781223	29441
(0.7,0.8]	0.765882	0.016269	32147
(0.8,0.9]	0.830706	0.0345664	3298
(0.9,1]	0.918236	0.124309	362

## Sheet: Table S6
Table S6 Confusion Matrix and Statistics
Prediction	0	1	Statistics
0	429095	804	Accuracy	0.8183
			95% CI	(0.8172, 0.8193)
			No Information Rate	0.9964
			P-Value [Acc > NIR]	1
			Kappa	0.0157
			Mcnemar's Test P-Value	<2e-16
			Sensitivity	0.580376
			Specificity	0.819146
			Pos Pred Value	0.011602
1	94737	1112	Neg Pred Value	0.99813
			Precision	0.011602
			Recall	0.580376
			F1	0.022748
			Prevalence	0.003644
			Detection Rate	0.002115
			Detection Prevalence	0.18231
			Balanced Accuracy	0.699761

## Sheet: Table S7
Table S7 SHAP Feature Importance and Indication Confounding by UMLS may_treat
Rank	Drug	Mean Absolute SHAP	Importance Percentage	Indication Confounding (UMLS may_treat)
1	LEVONORGESTREL	0.125269	15.38	YES
2	ADALIMUMAB	0.0735399	9.03	YES
3	ETONOGESTREL	0.0725379	8.9	YES
4	INFLIXIMAB	0.0560633	6.88	YES
5	INTRAUTERINE CONTRACEPTIVE DEVICE	0.0466128	5.72	NO
6	CERTOLIZUMAB PEGOL	0.033971	4.17	YES
7	INTERFERON BETA-1A	0.0305404	3.75	NO
8	FINGOLIMOD	0.0302138	3.71	NO
9	ETHINYLESTRADIOL;ETONOGESTREL	0.0187961	2.31	YES
10	ENOXAPARIN	0.0182459	2.24	NO
11	EMTRICITABINE;TENOFOVIR DISOPROXIL	0.0181733	2.23	NO
12	ISOTRETINOIN	0.0153639	1.89	NO
13	TACROLIMUS	0.0148077	1.82	NO
14	DROSPIRENONE;ETHINYLESTRADIOL	0.0141011	1.73	YES
15	ULIPRISTAL	0.0140682	1.73	YES
16	MEDROXYPROGESTERONE	0.0140207	1.72	YES
17	VEDOLIZUMAB	0.0133982	1.64	YES
18	NATALIZUMAB	0.0131602	1.62	NO
19	FUMARIC ACID	0.0118915	1.46	NO
20	QUETIAPINE	0.0113631	1.39	NO
21	ARIPIPRAZOLE	0.0107978	1.33	NO
22	MYCOPHENOLIC ACID	0.0103355	1.27	NO
23	OMALIZUMAB	0.00991259	1.22	NO
24	BUPROPION	0.00967213	1.19	NO
25	OCRELIZUMAB	0.00956047	1.17	NO
26	LEVETIRACETAM	0.00950274	1.17	NO
27	INSULIN HUMAN	0.00690447	0.85	YES
28	LAMOTRIGINE	0.00687291	0.84	NO
29	ETHINYLESTRADIOL;NORELGESTROMIN	0.00609709	0.75	YES
30	FLUOXETINE	0.0058004	0.71	NO
31	TOPIRAMATE	0.00563208	0.69	NO
32	USTEKINUMAB	0.00494687	0.61	YES
33	PROGESTERONE	0.0047908	0.59	YES
34	GLATIRAMER	0.00473401	0.58	NO
35	METRONIDAZOLE	0.00463104	0.57	YES
36	ETANERCEPT	0.00412609	0.51	YES
37	LEVOTHYROXINE	0.00403075	0.49	YES
38	OXYBATE SODIUM	0.00366856	0.45	NO
39	PEGINTERFERON BETA-1A	0.00365676	0.45	NO
40	FLUCONAZOLE	0.00335476	0.41	YES
41	DULOXETINE	0.00326218	0.4	NO
42	ATAZANAVIR	0.00317114	0.39	NO
43	METFORMIN	0.00305784	0.38	YES
44	LOPINAVIR;RITONAVIR	0.0028348	0.35	NO
45	PAROXETINE	0.0028173	0.35	NO
46	SECUKINUMAB	0.00278777	0.34	YES
47	RITONAVIR	0.00260643	0.32	NO
48	DOLUTEGRAVIR	0.00255809	0.31	NO
49	LEFLUNOMIDE	0.00249653	0.31	YES
50	INSULIN GLARGINE	0.00226751	0.28	YES
51	TENOFOVIR DISOPROXIL	0.00214293	0.26	NO
52	BUPRENORPHINE	0.00201126	0.25	NO
53	TOCILIZUMAB	0.00150293	0.18	YES
54	IMATINIB	0.00144588	0.18	NO
55	BUPRENORPHINE;NALOXONE	0.00138422	0.17	NO
56	RISANKIZUMAB	0.000892295	0.11	YES
57	VENLAFAXINE	0.000713116	0.09	NO
58	CARBAMAZEPINE	0.000612115	0.08	NO
59	IMMUNOGLOBULIN HUMAN NORMAL	0.000309984	0.04	NO
60	LACOSAMIDE	0.000194032	0.02	NO
61	IBUPROFEN	0.000153084	0.02	NO
62	OXYCODONE	9.09094e-05	0.01	NO
63	AMOXICILLIN	8.82227e-05	0.01	YES
64	FOLLITROPIN ALFA	6.37744e-05	0.01	NO
65	CIPROFLOXACIN	4.23514e-05	0.01	YES
66	LEUPRORELIN	2.86766e-05	0	NO
67	CLARITHROMYCIN	0	0	YES
68	VALPROIC ACID	0	0	NO
69	AZITHROMYCIN	0	0	YES
70	LAMIVUDINE;ZIDOVUDINE	0	0	NO
71	DUPILUMAB	0	0	YES
72	SERTRALINE	0	0	NO
73	METHOTREXATE	0	0	YES
74	ACETYLSALICYLIC ACID	0	0	NO
75	CETIRIZINE	0	0	NO
76	EFAVIRENZ	0	0	NO
77	LAMIVUDINE	0	0	NO
78	CLINDAMYCIN	0	0	YES
79	RITUXIMAB	0	0	YES
80	NEVIRAPINE	0	0	NO
81	HYDROXYPROGESTERONE	0	0	YES
82	OXCARBAZEPINE	0	0	NO
83	DOXYCYCLINE	0	0	YES
84	BOTULINUM TOXIN TYPE A	0	0	NO
